# Supplementary material for: Development and External Validation of a Model Predicting New‐Onset Chronic Uveitis at Different Disease Durations in Juvenile Idiopathic Arthritis
Source: Arthritis Rheumatol. 2022 Dec 13;75(2):318–27. doi: 10.1002/art.42329 (PMC10108055; doi:10.1002/art.42329)
Supplement: Supplementary file 5 — Supplementary Table 3 Risk calculator for chronic uveitis in juvenile idiopathic arthritis. [file ART-75-318-s004.xlsx]

## Sheet: Risk calculator
	Supplementary Table 3. Risk calculator for chronic uveitis in juvenile idiopathic arthritis.
	Please fill in the following patient characteristics below.
							2y baseline survival	4y baseline survival	7y baseline survival	ANA positive	Age at JIA onset	ILAR category group 2	Mean lp
	Age at JIA onset:	4					0.939	0.912	0.9	1	4	1	-0.712
	ILAR category:	Oligoarthritis
	ANA status:	Positive
	Predicted 2 year risk of chronic uveitis:		0.125259
	Predicted 4 year risk of chronic uveitis:		0.177874
	Predicted 7 year risk of chronic uveitis:		0.200705
			Positive	Negative
			Oligoarthritis	RF- polyarthritis	Undifferentiated arthritis	Psoriatic arthritis
